# Supplementary material for: Optimizing lettuce yields and quality by incorporating movable downward lighting with a supplemental adjustable sideward lighting system in a plant factory
Source: PeerJ. 2023 Jun 14;11:e15401. doi: 10.7717/peerj.15401 (PMC10276559; doi:10.7717/peerj.15401)
Supplement: Supplemental Information 1 — Raw data with three replicates, and mean and standard error. [file peerj-11-15401-s001.xlsx]

## Sheet: Raw data for all parameters
		Replicates	SL (cm.)	RL (cm.)	SD(Cm.)	LA cm2	No. of L	FSW (g.)	FRW(g.)	DSW (g.)	DRW (g.)	DW%	Market wieght (g.)	Waste (g.)	ch1a	chb	car.	Nit.	pro.	sug.
Time 1 (After 20 days)	LD1	1	13.5	16.5	0.776	79.75	29	103.3	13.58	2.13	0.6	2.33573	92.97	10.33	1.54096	0.360457	0.43913	1321.43	4.64075	0.738998
		2	12.5	15	0.471	84.25	31	106.8	14.78	2.15	0.62	2.27834	90.78	16.02	2.536	0.63242	0.617342	1350	5.37807	0.813791
		3	14.5	16	0.655	88.75	33	110.3	15.98	2.17	0.64	2.22521	97.064	13.236	2.68833	0.696646	0.54805	1364.29	6.06061	0.654658
	LD2	1	14.3	24.6	0.824	90.75	33	115.79	14.87	2.76	0.65	2.60983	108.843	6.9474	1.47993	0.362011	0.414834	1250	6.48583	0.91339
		2	15.7	26.5	0.735	97.25	35	118.29	15.77	2.79	0.68	2.58839	112.376	5.9145	1.44971	0.343393	0.436541	1207.14	7.08527	0.58761
		3	14.5	22.5	0.675	103.75	37	120.79	16.67	2.82	0.71	2.56802	112.335	8.4553	1.70805	0.409635	0.360042	1185.71	6.9933	0.685272
Time 2 (After 30 days)	LD1	1	14	30	1.2	115.63	45	160.55	31	3.30733	1.3702	2.44194	142.889	17.6605	2.75681	0.603199	0.846268	1392.86	5.41373	0.57031
		2	17.5	25	1.5	110.83	47	175.55	35	3.61633	1.547	2.45231	159.75	15.7995	2.30414	0.540686	0.583683	1421.43	5.06776	0.678027
		3	17	26	1.1	106.03	49	195.55	39	4.02833	1.7238	2.45241	170.129	25.4215	3.17755	0.815479	0.698432	1435.71	6.97735	0.833947
	LD2	1	17	21	1.2	119.66	50	220.03	39	4.53262	1.7238	2.41533	206.828	13.2018	1.40966	0.310585	0.430345	1250	5.60303	0.677953
		2	18	23	1.4	126.06	52	235.53	42	4.85192	1.8564	2.41715	223.754	11.7765	2.92787	0.711641	0.73604	1142.86	5.58965	0.634992
		3	16	29	1.1	132.46	54	251.03	45	5.17122	1.989	2.41875	233.458	17.5721	2.4703	0.592745	0.574057	1278.57	5.0966	0.782785

## Sheet: Mean and Standard error
			SL (cm.)	Mean	SV	SE	RL (cm.)	Mean	SV	SE	SD(Cm.)	Mean	SV	SE	LA cm2	Mean	SV	SE	No. of L	Mean	SV	SE	FSW (g.)	Mean	SV	SE	FRW(g.)	Mean	SV	SE	DSW (g.)	Mean	SV	SE	DRW (g.)	Mean	SV	SE	DW%	Mean	SV	SE	Market wieght (g.)	Mean	SV	SE	Waste (g.)	Mean	SV
		1	13.5	13.5	1	0.57735	16.5	15.8333	0.763763	0.440959	0.776	0.634	0.153581	0.0886698	79.75	84.25	4.5	2.59808	29	31	2	1.1547	103.3	106.8	3.5	2.02073	13.58	14.78	1.2	0.69282	2.13	2.15	0.02	0.011547	0.6	0.62	0.02	0.011547	2.33573	2.27976	0.0552713	0.0319109	92.97	93.6047	3.18971	1.84158	10.33	13.1953	2.84522
	LD1	1	12.5				15				0.471				84.25				31				106.8				14.78				2.15				0.62				2.27834				90.78				16.02
Time 1		1	14.5				16				0.655				88.75				33				110.3				15.98				2.17				0.64				2.22521				97.064				13.236
		2	14.3	14.8333	0.757188	0.437163	24.6	24.5333	2.00083	1.15518	0.824	0.744667	0.0749689	0.0432833	90.75	97.25	6.5	3.75278	33	35	2	1.1547	115.79	118.29	2.5	1.44338	14.87	15.77	0.9	0.519615	2.76	2.79	0.03	0.0173205	0.65	0.68	0.03	0.0173205	2.60983	2.58875	0.0209059	0.01207	108.843	111.184	2.02805	1.17089	6.9474	7.10573	1.27778
	LD2	2	15.7				26.5				0.735				97.25				35				118.29				15.77				2.79				0.68				2.58839				112.376				5.9145
		2	14.5				22.5				0.675				103.75				37				120.79				16.67				2.82				0.71				2.56802				112.335				8.4553
		1	14	16.1667	1.89297	1.09291	30	27	2.64575	1.52753	1.2	1.26667	0.208167	0.120185	115.63	110.83	4.8	2.77128	45	47	2	1.1547	160.55	177.217	17.5594	10.1379	31	35	4	2.3094	3.30733	3.65066	0.361724	0.208842	1.3702	1.547	0.1768	0.102076	2.44194	2.44888	0.00601714	0.003474	142.889	157.589	13.7475	7.93711	17.6605	19.6272	5.10358
	LD1	1	17.5				25				1.5				110.83				47				175.55				35				3.61633				1.547				2.45231				159.75				15.7995
Time 2		1	17				26				1.1				106.03				49				195.55				39				4.02833				1.7238				2.45241				170.129				25.4215
		2	17	17	1	0.57735	21	24.3333	4.16333	2.4037	1.2	1.23333	0.152753	0.0881917	119.66	126.06	6.4	3.69504	50	52	2	1.1547	220.03	235.53	15.5	8.94893	39	42	3	1.73205	4.53262	4.85192	0.3193	0.184348	1.7238	1.8564	0.1326	0.0765566	2.41533	2.41707	0.00171216	0.000988516	206.828	221.347	13.477	7.78097	13.2018	14.1835	3.01993
	LD2	2	18				23				1.4				126.06				52				235.53				42				4.85192				1.8564				2.41715				223.754				11.7765
		2	16				29				1.1				132.46				54				251.03				45				5.17122				1.989				2.41875				233.458				17.5721
[truncated: 25 more columns]

## Sheet: Figure 6
			Shoot length (cm)										Stem diameter (mm)									No. of leaves										Shoot fresh weight (g.)										Root dry weight (mg.)
	T1	N-S	13.5								T1	N-S	0.634							T1	N-S	31								T1	N-S	106.8								T1	N-S	0.62
		C-S	14.8333									C-S	0.744667								C-S	35									C-S	118.29									C-S	0.68
	T2	N-S	16.1667								T2	N-S	1.26667							T2	N-S	47								T2	N-S	177.217								T2	N-S	1.547
		C-S	17									C-S	1.23333								C-S	52									C-S	235.53									C-S	1.8564
			SE										SE									SE										SE										SE
			0.57735										0.0886698									1.1547										2.02073										0.011547
			0.437163										0.0432833									1.1547										1.44338										0.0173205
			1.09291										0.120185									1.1547										10.1379										0.102076
			0.57735										0.0881917									1.1547										8.94893										0.0765566
													Leaf area (cm2)
			Root length (cm)								T1	N-S	84.25									Root fresh weight (g.)										Shoot dry weight (g.)										Dry weight content %
	T1	N-S	15.8333									C-S	97.25							T1	N-S	14.78								T1	N-S	2.15								T1	N-S	2.27976
		C-S	24.5333								T2	N-S	110.83								C-S	15.77									C-S	2.79									C-S	2.58875
	T2	N-S	27									C-S	126.06							T2	N-S	35								T2	N-S	3.65066								T2	N-S	3.44888
		C-S	24.3333																		C-S	42									C-S	4.85192									C-S	3.81707
													SE
			SE										2.59808									SE										SE										SE
			0.440959										3.75278									0.69282										0.011547										0.0319109
			1.15518										2.77128									0.519615										0.0173205										0.01207
			1.52753										3.69504									2.3094										0.208842										0.003474
			2.4037																			1.73205										0.184348										0.000988516

## Sheet: Figure 8
															FW
		Chlorophyll a (mg g-1)												Carotinoed (mg g-1)														Content of soluble protein (mg g-1 FW)
T1	N-S	1.5459										T1	N-S	0.534841												T1	N-S	4.35981
	C-S	2.2551											C-S	0.403806													C-S	5.8548
T2	N-S	2.26927										T2	N-S	0.709461												T2	N-S	5.42976
	C-S	2.74617											C-S	0.580147													C-S	6.81961
		SE												SE														SE
		0.359767												0.0518676														0.40998
		0.081546												0.0227616														0.186386
		0.25219												0.0760019														0.587422
		0.449649												0.088299														0.166625
		Chlorophyll b (mg g-1)
T1	N-S	0.37168												Nitrate content (μg g-1 FW)														Content of soluble sugar (% FW)
	C-S	0.563175										T1	N-S	1345.24												T1	N-S	0.435816
T2	N-S	0.538324											C-S	1214.29													C-S	0.528757
	C-S	0.653122										T2	N-S	1416.67												T2	N-S	0.694095
													C-S	1223.81													C-S	0.998577
		SE
		0.10304												SE														SE
		0.0197243												12.5988														0.0459653
		0.0831604												18.8982														0.0965255
		0.11893												12.5988														0.0765284
														41.308														0.0438925

## Sheet: Figure 9
		Ascorbic acid content (mg.100g-1 FW)
			Rep.	Outer leaves	Mean		SE	Inner leaves	Mean		SE	Total leaves
		N-S	1	76	76	6	3.4641	58	58	3	1.73205	62	62	3	1.73205
			1	70				55				59
			1	82				61				65
		C-S	2	100	100	5	2.88675	81	81	4	2.3094	92	92	5	2.88675
			2	105				77				87
			2	95				85				97
			Outer leaves	Inner leaves	Total leaves
		N-S	76	58	62
		C-S	100	81	92
			3.4641	1.73205	1.73205
			2.88675	2.3094	2.88675

## Sheet: Figure 10
						Total nitrogen utilization efficiency
						Mean	Ssv	SE
		T1	N-S	1	3.4	3.4	0.2	0.11547
		T1	N-S	1	3.6
		T1	N-S	1	3.2
		T1	C-S	2	4.4	4.4	0.3	0.173205
		T1	C-S	2	4.1
		T1	C-S	2	4.7
		T2	N-S	1	8	8	1	0.57735
		T2	N-S	1	7
		T2	N-S	1	9
		T2	C-S	2	11	11	1.5	0.866025
		T2	C-S	2	9.5
		T2	C-S	2	12.5
				Total nitrogen utilization efficiency
				Mean
		T1	N-S	3.4
			C-S	4.4
		T2	N-S	8
			C-S	11
				SE
				0.11547
				0.173205
				0.57735
				0.866025

## Sheet: Figure 11
			Market weight (g.)
	T1	N-S	93.6047
		C-S	111.184
	T2	N-S	157.589
		C-S	221.347
			SE
			1.84158
			1.17089
			7.93711
			7.78097
			Waste weight (g.)
	T1	N-S	13.1953
		C-S	7.10573
	T2	N-S	19.6272
		C-S	14.1835
			SE
			1.64269
			0.737726
			2.94655
			1.74356

## Sheet: Figure 11 another way
			Market weight	Waste weight	SE
	T1	N-S	93.6047	13.1953
		C-S	111.184	7.10573
	T2	N-S	157.589	19.6272
		C-S	221.347	14.1835
			1.84158	1.64269
			1.17089	0.737726
			7.93711	2.94655
			7.78097	1.74356
